# Supplementary material for: Global diversity and antimicrobial resistance of typhoid fever pathogens: Insights from a meta-analysis of 13,000 Salmonella Typhi genomes
Source: eLife. 2023 Sep 12;12:e85867. doi: 10.7554/eLife.85867 (PMC10506625; doi:10.7554/eLife.85867)
Supplement: Supplementary file 1. — Most data are now published, and the citations for the original studies are provided here. National surveillance programs in Chile (Maes et al., 2022), Colombia (Guevara et al., 2021), France, New Zealand, and Nigeria (Ikhimiukor et al., 2022b) were exempt from local ethical approvals as these countries allow sharing of non-identifiable pathogen sequence data for surveillance purposes. The US CDC Internal Review Board confirmed their approval was not required for use in this project (#NCEZID-ARLT-10/20/21-fa687). [file elife-85867-supp1.zip]

Archive with 1 entries (1 files):
- elife-85867-supp1.csv
