# Supplementary material for: Global diversity and antimicrobial resistance of typhoid fever pathogens: Insights from a meta-analysis of 13,000 Salmonella Typhi genomes
Source: eLife. 2023 Sep 12;12:e85867. doi: 10.7554/eLife.85867 (PMC10506625; doi:10.7554/eLife.85867)
Supplement: Supplementary file 1. — Most data are now published, and the citations for the original studies are provided here. National surveillance programs in Chile (Maes et al., 2022), Colombia (Guevara et al., 2021), France, New Zealand, and Nigeria (Ikhimiukor et al., 2022b) were exempt from local ethical approvals as these countries allow sharing of non-identifiable pathogen sequence data for surveillance purposes. The US CDC Internal Review Board confirmed their approval was not required for use in this project (#NCEZID-ARLT-10/20/21-fa687). [file elife-85867-supp1.zip › elife-85867-supp1.csv]

Project	Approving committee (reference number)
Bacteraemia surveillance in Malawi	MLW, University of Malawi College of Medicine Research Ethics Committee (P.06/20/3071)
National AMR Surveillance Program, Philippines (Lagrada et al., 2022)
Research Institute for Tropical Medicine (RITM, Philippines) Institutional Review Board (2016-03 and 2018-38)
National surveillance for Salmonella infections, South Africa	University of the Witwatersrand, Johannesburg HREC (Medical), (M160667)
Typhoid surveillance in Samoa (Sikorski et al., 2022)
Samoa Ministry of Health Human Research Committee (21/2/2020); University of Maryland IRB granted exemption from IRB review under 45 CFR 46.101(b) (ref HP-00087489).
National typhoid surveillance, and investigation of AMR typhoid outbreaks, in Zimbabwe (Thilliez et al., 2022)
University of Pretoria, South Africa (779/2018); Medical Research Council of Zimbabwe (MRCZ/A/2369)
Typhoid Surveillance at KIMS (Argimón et al., 2021)
KIMS Institutional Ethics Committee (KIMS IEC/S12-2017).
Strategic Typhoid alliance across Africa and Asia (STRATAA)	Oxford Tropical Research Ethics Committee (39-15); icddr,b Institutional Review Board (PR-15119); National Health Sciences Research Committee (15/5/1599); Nepal Health Research Council (306/2015).
Surveillance for Enteric Fever in Asia Project (SEAP) (da Silva et al., 2022)
Bangladesh Institute of Child Health Ethical Review Committee (BCH-ERC-24/04/21); Nepal Health Research Council Ethical Review Board Approval (391/2018); Ethical Review Committee of Aga Khan University and National Bioethics Committee of Pakistan (2021-0410-18550); National Bioethics Committee of Pakistan (2021-0410-18550); Stanford University Institutional Review Board (39557).
Surveillance of Enteric Fever in India (SEFI) (da Silva et al., 2022)
Christian Medical College Institutional Review Board (10,393 dated 30.11.2016); KEM Hospital Research Center Ethics Committee (07/10/2017); Jamia Hamdard Institutional Ethics Committee on 13/09/2017; Institutional Ethics Committee of National Institute for Cholera and Enteric Diseases Kolkata (09/08/2017)
National surveillance for Salmonella infections, Rwanda	Rwanda National Ethics Committee (RNEC), ref. 903/RNEC/2018 (17/12/2018).
