# Supplementary material for: Global diversity and antimicrobial resistance of typhoid fever pathogens: Insights from a meta-analysis of 13,000 Salmonella Typhi genomes
Source: eLife. 2023 Sep 12;12:e85867. doi: 10.7554/eLife.85867 (PMC10506625; doi:10.7554/eLife.85867)
Supplement: Supplementary file 4. [file elife-85867-supp4.zip]

Archive with 1 entries (1 files):
- SuppFile4_country_summary.csv.html
