# Supplementary material for: Global diversity and antimicrobial resistance of typhoid fever pathogens: Insights from a meta-analysis of 13,000 Salmonella Typhi genomes
Source: eLife. 2023 Sep 12;12:e85867. doi: 10.7554/eLife.85867 (PMC10506625; doi:10.7554/eLife.85867)
Supplement: Supplementary file 9. — Three letter laboratory codes assigned by the consortium. [file elife-85867-supp9.zip › elife-85867-supp9.csv]

Code	Institutional Name	Country
AFM	Armed Forces Research Institute of Medical Sciences (AFRIMS)	Thailand
AHC	Cambodia-Oxford Medical Research Unit, Angkor Hospital for Children, Siem Reap	Cambodia
AHR	Armauer Hansen Research Institute (AHRI)	Ethiopia
AII	All India Institute Of Medical Sciences (AIIMS), New Delhi	India
AKT	Aminu Kano Teaching Hospital	Nigeria
AKU	Aga Khan University	Pakistan
BCH	Breach Candy Hospital Trust, Mumbai	India
BHP	Bandim Health Project	Guinea-Bissau
CCH	Chinchpada Christian Hospital, Maharashtra	India
CDC	Centers for Disease Control and Prevention	USA
CHR	Child Health Research Foundation	Bangladesh
CMC	Christian Medical College Vellore	India
CMH	Chittagong Medical College Hospital	Bangladesh
CML	Christian Medical College, Ludhiana	India
CNH	Chacha Nehru Baal Chikitsalaya, New Delhi	India
COL	Instituto Nacional de Salud, Colombia	Colombia
CWM	Colonial War Memorial Hospital, Suva	Fiji
DCH	The Duncan Christian Hospital, Raxaul, Bihar	India
DTU	Danish Technical University	Denmark
ESR	Institute of Environmental Science and Research	New Zealand
IBA	University of Ibadan	Nigeria
ICD	International Centre for Diarrhoeal Disease Research, Bangladesh (icddr,b)	Bangladesh
IDS	National Centre for Infectious Diseases, Singapore	Singapore
IMR	Institute for Medical Research, Kuala Lampur	Malaysia
INE	Instituto Nacional de Enfermedades Infecciosas Administración Nacional de Laboratorios e Institutos de Salud (INEI-ANLIS)	Argentina
INR	Institut Nationale de Recherche Biomedicale (INRB)	Democratic Republic of the Congo (DRC)
IPA	Institut Pasteur, Paris	France
IPD	Institut Pasteur, Dakar	Senegal
ISC	Instituto de Salud Publica de Chile	Chile
JHL	Jinnah Hospital Lahore	Pakistan
KCD	Centers for Disease Control (CDC) Kenya	Kenya
KDC	Korea Disease Control and Prevention Agency	South Korea
KEM	Kenya Medical Research Institute (KEMRI)	Kenya
KHM	Kasturba Hospital, Mumbai	India
KHP	K.E.M. Hospital Research Centre, Pune	India
KKC	Kanchi Kamakoti CHILDS Trust Hospital, Chennai	India
KMC	Kilimanjaro Christian Medical Center	Tanzania
KNU	Kwame Nkrumah University of Science and Technology (KNUST)	Ghana
KUH	Dhulikhel Hospital, Kathmandu University Hospital	Nepal
LHR	Lilavati Hospital and Research Centre, Mumbai	India
LOM	Lao Oxford Mahosot Wellcome Trust Research Unit, Microbiology Laboratory, Mahosot Hospital, Vientiane	Laos
LWH	Lady Willingdon Hospital, Manali, Himachal Pradesh	India
MCL	Makunda Christian Leprosy and General Hospital, Assam	India
MDU	Microbiological Diagnostic Unit Public Health Laboratory, Melbourne	Australia
MLW	Malawi-Liverpool-Wellcome Trust Clinical Research Programme	Malawi
MMG	Medanta The Medicity, Gurgaon, Haryana, India	India
MRG	Medical Research Council The Gambia	The Gambia
MUR	Murray Collection	Various
NCD	National Institute of Communicable Diseases	South Africa
NDJ	National Institute of Infectious Diseases, Tokyo	Japan
NIC	National Institute of Cholera and Enteric Diseases (NICED), Kolkata	India
NIP	Norwegian Institute of Public Health	Norway
NLZ	National Reference Laboratory, Harare, Zimbabwe	Zimbabwe
NST	National University of Sciences and Technology (NUST), Islamabad, Pakistan	Pakistan
OCR	Oxford University Clinical Research Unit (OUCRU)	Vietnam
ODH	Oklahoma State Department of Health	USA
OTG	University of Otago	New Zealand
PAH	Patan Hospital	Nepal
PGI	Postgraduate Institute of Medical Education and Research (PGIMER) Chandigarh	India
PHE	United Kingdom Health Security Agency (formerly Public Health England, PHE)	England
PNH	Pakistan National Institute of Health	Pakistan
RBC	Rwanda Biomedical Center/National Reference Laboratory	Rwanda
RDT	Rural Development Trust Hospital, Andhra Pradesh	India
SAM	National Health Services Samoa	Samoa
SAP	Center for Health Research and Development, Society for Applied Studies, New Delhi	India
SHC	Sihanouk Hospital Center of HOPE, Phnom Penh	Cambodia
SJB	Saint John's Medical College Hospital, Bengaluru	India
TDC	Taiwan Centers for Disease Control	Taiwan
TNM	T.N. Medical College and B.Y.L. Nair Charitable Hospital, Mumbai	India
UBS	University of Brescia-Spedali Civili, Italy	Italy
UGZ	University of Gezira	Sudan
UOA	University of Antananarivo	Madagascar
UOU	University of Ouagadougou	Burkina Faso
USF	University of California San Francisco	USA
UTH	University Teaching Hospital in Lusaka, Zambia	Zambia
WHP	Waterland Hospital in Purmerend	The Netherlands
WIT	University of the Witwatersrand	South Africa
WSI	Wellcome Trust Sanger Institute	United Kingdom
ZMC	Zankli Medical Center, Abuja	Nigeria
